# Supplementary material for: Quizartinib, a selective FLT3 inhibitor, maintains antileukemic activity in preclinical models of RAS-mediated midostaurin-resistant acute myeloid leukemia cells
Source: Oncotarget. 2020 Mar 17;11(11):943–55. doi: 10.18632/oncotarget.27489 (PMC7082118; doi:10.18632/oncotarget.27489)
Supplement: Supplementary file 2 [file oncotarget-11-943-s002.xlsx]

## Sheet: 404 Nonmutant Kinase
Binding affinity of quizartinib, AC886, and other FLT3 inhibitors to all 404 nonmutant kinases
Kinase		Kd, nM
DiscoveRx Gene Symbol	Entrez Gene Symbol	Quizartinib	AC886	Midostaurin	Gilteritinib	Crenolanib	Sorafenib
AAK1	AAK1	> 30000	> 30000	41	16	980	> 30000
ABL1	ABL1	6200	2800	24000	140	60	68
ABL2	ABL2	> 30000	> 30000	> 30000	3300	7100	5600
ACVR1	ACVR1	> 30000	> 30000	> 30000	52	530	> 30000
ACVR1B	ACVR1B	> 30000	> 30000	> 30000	2400	910	> 30000
ACVR2A	ACVR2A	> 30000	> 30000	> 30000	1600	25000	> 30000
ACVR2B	ACVR2B	> 30000	> 30000	> 30000	5600	22000	22000
ACVRL1	ACVRL1	> 30000	> 30000	> 30000	380	18000	> 30000
ADCK3	CABC1	> 30000	> 30000	> 30000	150	> 30000	> 30000
ADCK4	ADCK4	> 30000	> 30000	> 30000	24	> 30000	> 30000
AKT1	AKT1	> 30000	> 30000	2800	> 30000	> 30000	> 30000
AKT2	AKT2	> 30000	> 30000	930	> 30000	> 30000	> 30000
AKT3	AKT3	> 30000	> 30000	22000	> 30000	> 30000	> 30000
ALK	ALK	> 30000	> 30000	3600	0.81	19000	> 30000
AMPK-alpha1	PRKAA1	> 30000	> 30000	580	19000	200	> 30000
AMPK-alpha2	PRKAA2	> 30000	> 30000	2100	> 30000	330	> 30000
ANKK1	ANKK1	> 30000	> 30000	25000	200	2600	> 30000
ARK5	NUAK1	> 30000	> 30000	52	260	29	> 30000
ASK1	MAP3K5	> 30000	> 30000	> 30000	> 30000	> 30000	> 30000
ASK2	MAP3K6	> 30000	> 30000	> 30000	> 30000	> 30000	> 30000
AURKA	AURKA	23000	> 30000	72	63	14000	> 30000
AURKB	AURKB	320	770	49	360	750	31
AURKC	AURKC	28000	> 30000	57	6100	1400	130
AXL	AXL	18000	> 30000	1000	8.8	1800	6100
BIKE	BMP2K	> 30000	> 30000	54	> 30000	140	> 30000
BLK	BLK	27000	> 30000	720	130	300	> 30000
BMPR1A	BMPR1A	> 30000	> 30000	> 30000	180	5000	> 30000
BMPR1B	BMPR1B	> 30000	> 30000	> 30000	29	49	> 30000
BMPR2	BMPR2	> 30000	> 30000	> 30000	2200	> 30000	> 30000
BMX	BMX	> 30000	> 30000	4300	2200	11000	> 30000
BRAF	BRAF	> 30000	> 30000	> 30000	5000	> 30000	110
BRK	PTK6	> 30000	> 30000	> 30000	220	> 30000	> 30000
BRSK1	BRSK1	> 30000	> 30000	4000	5100	6900	> 30000
BRSK2	BRSK2	> 30000	> 30000	390	4800	4300	> 30000
BTK	BTK	> 30000	> 30000	27000	370	> 30000	> 30000
BUB1	BUB1	> 30000	> 30000	> 30000	24	12000	> 30000
CAMK1	CAMK1	> 30000	> 30000	1400	290	> 30000	> 30000
CAMK1B	PNCK	> 30000	> 30000	24000	400	> 30000	> 30000
CAMK1D	CAMK1D	> 30000	> 30000	380	400	> 30000	> 30000
CAMK1G	CAMK1G	> 30000	> 30000	870	1200	27000	> 30000
CAMK2A	CAMK2A	> 30000	> 30000	9.6	54	110	> 30000
CAMK2B	CAMK2B	> 30000	> 30000	100	160	260	> 30000
CAMK2D	CAMK2D	> 30000	> 30000	15	68	73	> 30000
CAMK2G	CAMK2G	> 30000	> 30000	58	150	330	> 30000
CAMK4	CAMK4	> 30000	> 30000	> 30000	960	> 30000	> 30000
CAMKK1	CAMKK1	4800	2700	26	68	4	28000
CAMKK2	CAMKK2	> 30000	> 30000	40	78	26	> 30000
CASK	CASK	> 30000	> 30000	21000	11000	13000	> 30000
CDC2L1	CDK11B	> 30000	> 30000	> 30000	> 30000	> 30000	> 30000
CDC2L2	CDC2L2	> 30000	> 30000	> 30000	> 30000	> 30000	> 30000
CDC2L5	CDK13	> 30000	> 30000	> 30000	3100	720	9300
CDK1	CDK1	> 30000	> 30000	> 30000	16000	120	> 30000
CDK10	CDK10	> 30000	> 30000	26000	13000	5400	24000
CDK11	CDK19	15000	> 30000	> 30000	> 30000	> 30000	210
CDK12	CDK12	> 30000	> 30000	> 30000	16000	29000	> 30000
CDK2	CDK2	> 30000	> 30000	20000	> 30000	91	9100
CDK20	CDK20	> 30000	> 30000	> 30000	6800	8700	> 30000
CDK3	CDK3	> 30000	> 30000	13000	> 30000	180	14000
CDK4	CDK4	> 30000	> 30000	> 30000	500	330	> 30000
CDK5	CDK5	> 30000	> 30000	> 30000	> 30000	970	16000
CDK6	CDK6	> 30000	> 30000	> 30000	3400	640	> 30000
CDK7	CDK7	10000	> 30000	11000	110	11	520
CDK8	CDK8	21000	> 30000	> 30000	> 30000	> 30000	290
CDK9	CDK9	> 30000	> 30000	> 30000	> 30000	530	> 30000
CDKL1	CDKL1	> 30000	25000	> 30000	2100	2200	> 30000
CDKL2	CDKL2	11000	> 30000	> 30000	2000	500	240
CDKL3	CDKL3	> 30000	> 30000	> 30000	> 30000	> 30000	450
CDKL5	CDKL5	> 30000	> 30000	> 30000	5800	2700	23000
CHEK1	CHEK1	> 30000	> 30000	420	2400	580	> 30000
CHEK2	CHEK2	> 30000	> 30000	18	180	10000	10000
CIT	CIT	> 30000	> 30000	> 30000	130	940	9700
CLK1	CLK1	> 30000	> 30000	190	120	1600	13000
CLK2	CLK2	> 30000	> 30000	480	290	800	29000
CLK3	CLK3	> 30000	> 30000	> 30000	> 30000	24000	> 30000
CLK4	CLK4	> 30000	> 30000	650	130	450	26000
CSF1R	CSF1R	32	19	360	46	7.2	38
CSK	CSK	> 30000	> 30000	5500	11000	25000	12000
CSNK1A1	CSNK1A1	17000	> 30000	> 30000	1700	6800	> 30000
CSNK1A1L	CSNK1A1L	> 30000	> 30000	> 30000	4700	> 30000	> 30000
CSNK1D	CSNK1D	> 30000	> 30000	> 30000	4300	19000	> 30000
CSNK1E	CSNK1E	> 30000	> 30000	> 30000	9200	24000	26000
CSNK1G1	CSNK1G1	> 30000	> 30000	> 30000	28000	> 30000	> 30000
CSNK1G2	CSNK1G2	> 30000	> 30000	> 30000	7900	> 30000	> 30000
CSNK1G3	CSNK1G3	> 30000	> 30000	> 30000	13000	> 30000	> 30000
CSNK2A1	CSNK2A1	> 30000	> 30000	16000	110	> 30000	> 30000
CSNK2A2	CSNK2A2	> 30000	> 30000	4800	60	3600	> 30000
CTK	MATK	> 30000	> 30000	> 30000	11000	> 30000	> 30000
DAPK1	DAPK1	> 30000	> 30000	500	110	2300	> 30000
DAPK2	DAPK2	> 30000	> 30000	460	450	> 30000	> 30000
DAPK3	DAPK3	> 30000	> 30000	1100	240	2300	> 30000
DCAMKL1	DCLK1	> 30000	> 30000	> 30000	1600	1400	> 30000
DCAMKL2	DCLK2	> 30000	> 30000	> 30000	5800	670	> 30000
DCAMKL3	DCLK3	> 30000	> 30000	> 30000	> 30000	11	> 30000
DDR1	DDR1	110	720	11000	1400	12000	3.4
DDR2	DDR2	180	720	27000	180	6000	2.5
DLK	MAP3K12	> 30000	> 30000	23000	33	20000	> 30000
DMPK	DMPK	> 30000	> 30000	1900	11000	1100	> 30000
DMPK2	CDC42BPG	> 30000	> 30000	> 30000	1200	4400	> 30000
DRAK1	STK17A	27000	> 30000	2200	1300	3600	> 30000
DRAK2	STK17B	> 30000	> 30000	6300	1400	290	> 30000
DYRK1A	DYRK1A	> 30000	> 30000	170	2000	59	> 30000
DYRK1B	DYRK1B	> 30000	> 30000	430	1600	430	> 30000
DYRK2	DYRK2	> 30000	> 30000	2900	1200	900	26000
EGFR	EGFR	> 30000	> 30000	2900	250	21000	> 30000
EIF2AK1	EIF2AK1	> 30000	> 30000	> 30000	7500	> 30000	> 30000
EPHA1	EPHA1	> 30000	> 30000	> 30000	140	5300	1800
EPHA2	EPHA2	> 30000	> 30000	> 30000	1700	15000	2700
EPHA3	EPHA3	5200	> 30000	> 30000	1100	3100	460
EPHA4	EPHA4	> 30000	> 30000	> 30000	5200	3400	> 30000
EPHA5	EPHA5	> 30000	> 30000	> 30000	14000	> 30000	9800
EPHA6	EPHA6	12000	> 30000	> 30000	870	> 30000	250
EPHA7	EPHA7	3000	26000	30000	360	> 30000	1500
EPHA8	EPHA8	> 30000	> 30000	> 30000	4000	7800	2300
EPHB1	EPHB1	> 30000	> 30000	> 30000	1800	15000	7000
EPHB2	EPHB2	> 30000	> 30000	> 30000	2700	23000	2700
EPHB3	EPHB3	> 30000	> 30000	> 30000	13000	> 30000	19000
EPHB4	EPHB4	> 30000	> 30000	> 30000	2000	> 30000	1400
EPHB6	EPHB6	1300	14000	6000	21	770	480
ERBB2	ERBB2	> 30000	> 30000	11000	1400	14000	> 30000
ERBB3	ERBB3	> 30000	> 30000	> 30000	950	4900	> 30000
ERBB4	ERBB4	> 30000	> 30000	21000	1100	> 30000	> 30000
ERK1	MAPK3	> 30000	> 30000	> 30000	> 30000	> 30000	> 30000
ERK2	MAPK1	> 30000	> 30000	> 30000	> 30000	> 30000	> 30000
ERK3	MAPK6	> 30000	> 30000	> 30000	1800	> 30000	> 30000
ERK4	MAPK4	> 30000	> 30000	> 30000	> 30000	> 30000	> 30000
ERK5	MAPK7	> 30000	> 30000	> 30000	1800	> 30000	> 30000
ERK8	MAPK15	590	12000	2400	1400	170	79
ERN1	ERN1	> 30000	> 30000	> 30000	130	> 30000	> 30000
FAK	PTK2	> 30000	> 30000	> 30000	600	> 30000	> 30000
FER	FER	> 30000	> 30000	6000	120	> 30000	> 30000
FES	FES	> 30000	> 30000	15000	1100	> 30000	> 30000
FGFR1	FGFR1	> 30000	> 30000	920	2300	10000	3000
FGFR2	FGFR2	> 30000	> 30000	2100	2000	19000	610
FGFR3	FGFR3	> 30000	> 30000	6700	2800	13000	6100
FGFR4	FGFR4	> 30000	> 30000	17000	7200	> 30000	16000
FGR	FGR	> 30000	> 30000	300	230	770	11000
FLT1	FLT1	110	190	1200	380	1500	35
FLT3	FLT3	3.3	1.1	7.9	1	0.28	5.9
FLT4	FLT4	38	51	150	150	180	25
FRK	FRK	3100	24000	4600	170	7100	620
FYN	FYN	> 30000	> 30000	410	210	3000	18000
GAK	GAK	> 30000	> 30000	33	1.5	54	3000
GCN2	EIF2AK4	> 30000	> 30000	49	54	8500	> 30000
GRK1	GRK1	> 30000	> 30000	150	6800	1300	> 30000
GRK2	ADRBK1	> 30000	> 30000	> 30000	830	> 30000	> 30000
GRK3	ADRBK2	> 30000	> 30000	> 30000	1100	> 30000	> 30000
GRK4	GRK4	> 30000	> 30000	230	68	640	> 30000
GRK7	GRK7	> 30000	> 30000	45	2400	350	> 30000
GSK3A	GSK3A	> 30000	> 30000	9500	3400	15000	> 30000
GSK3B	GSK3B	> 30000	> 30000	180	13000	9300	> 30000
HASPIN	GSG2	> 30000	> 30000	15000	1600	980	> 30000
HCK	HCK	> 30000	> 30000	880	130	1100	23000
HIPK1	HIPK1	> 30000	> 30000	2300	120	7000	6500
HIPK2	HIPK2	> 30000	> 30000	540	99	8600	790
HIPK3	HIPK3	20000	> 30000	460	93	2200	190
HIPK4	HIPK4	500	1500	2700	43	2500	10
HPK1	MAP4K1	> 30000	> 30000	250	28	33	7100
HUNK	HUNK	> 30000	> 30000	28000	1600	> 30000	> 30000
ICK	ICK	> 30000	> 30000	4000	3000	5900	23000
IGF1R	IGF1R	> 30000	> 30000	> 30000	740	> 30000	> 30000
IKK-alpha	CHUK	> 30000	> 30000	30000	> 30000	27000	> 30000
IKK-beta	IKBKB	> 30000	> 30000	20000	> 30000	> 30000	> 30000
IKK-epsilon	IKBKE	> 30000	> 30000	1100	84	3300	> 30000
INSR	INSR	> 30000	> 30000	28000	120	> 30000	> 30000
INSRR	INSRR	> 30000	> 30000	> 30000	19000	> 30000	19000
IRAK1	IRAK1	> 30000	> 30000	23000	48	220	18000
IRAK2	IRAK2	> 30000	> 30000	> 30000	180	21	> 30000
IRAK3	IRAK3	> 30000	> 30000	190	7.2	32	> 30000
IRAK4	IRAK4	> 30000	> 30000	940	29	46	> 30000
ITK	ITK	22000	> 30000	> 30000	1100	160	> 30000
JAK1	JAK1	> 30000	> 30000	340	42	9800	11000
JAK2	JAK2	> 30000	> 30000	18	20	1000	> 30000
JAK3	JAK3	> 30000	> 30000	16	5.5	6.1	18000
JNK1	MAPK8	> 30000	> 30000	4200	49	23000	11000
JNK2	MAPK9	9000	> 30000	21000	100	> 30000	4700
JNK3	MAPK10	> 30000	> 30000	7400	70	> 30000	> 30000
KIT	KIT	3.9	0.93	330	86	36	26
LATS1	LATS1	> 30000	> 30000	610	1900	2400	> 30000
LATS2	LATS2	> 30000	> 30000	850	150	150	> 30000
LCK	LCK	2400	14000	260	150	290	3000
LIMK1	LIMK1	> 30000	> 30000	> 30000	25000	> 30000	1500
LIMK2	LIMK2	> 30000	> 30000	> 30000	> 30000	> 30000	22000
LKB1	STK11	> 30000	> 30000	350	240	1500	> 30000
LOK	STK10	680	> 30000	130	11	85	29
LRRK2	LRRK2	> 30000	> 30000	130	7.2	200	18000
LTK	LTK	> 30000	> 30000	8400	5.6	> 30000	> 30000
LYN	LYN	9500	> 30000	780	210	820	3100
LZK	MAP3K13	> 30000	> 30000	> 30000	510	> 30000	> 30000
MAK	MAK	> 30000	> 30000	> 30000	> 30000	7700	30000
MAP3K1	MAP3K1	> 30000	> 30000	> 30000	21000	> 30000	10000
MAP3K15	MAP3K15	> 30000	> 30000	350	5600	1600	> 30000
MAP3K2	MAP3K2	> 30000	> 30000	200	54	430	> 30000
MAP3K3	MAP3K3	> 30000	> 30000	280	180	1900	> 30000
MAP3K4	MAP3K4	> 30000	> 30000	> 30000	3100	> 30000	> 30000
MAP4K2	MAP4K2	> 30000	> 30000	79	12	40	> 30000
MAP4K3	MAP4K3	> 30000	> 30000	140	40	13	16000
MAP4K4	MAP4K4	20000	> 30000	> 30000	> 30000	> 30000	320
MAP4K5	MAP4K5	950	3400	2500	140	43	1300
MAPKAPK2	MAPKAPK2	> 30000	> 30000	> 30000	> 30000	> 30000	> 30000
MAPKAPK5	MAPKAPK5	> 30000	> 30000	> 30000	4800	> 30000	> 30000
MARK1	MARK1	> 30000	> 30000	130	4700	1200	> 30000
MARK2	MARK2	> 30000	> 30000	37	1600	62	> 30000
MARK3	MARK3	> 30000	> 30000	37	2800	90	> 30000
MARK4	MARK4	> 30000	> 30000	690	11000	1600	> 30000
MAST1	MAST1	> 30000	> 30000	> 30000	880	2400	> 30000
MEK1	MAP2K1	> 30000	> 30000	25000	41	2100	> 30000
MEK2	MAP2K2	> 30000	> 30000	2500	5.1	1500	> 30000
MEK3	MAP2K3	> 30000	> 30000	250	19	3200	> 30000
MEK4	MAP2K4	> 30000	> 30000	2500	190	6600	> 30000
MEK5	MAP2K5	> 30000	12000	3900	7.8	0.42	140
MEK6	MAP2K6	> 30000	> 30000	1800	170	3200	29000
MELK	MELK	> 30000	> 30000	100	680	170	> 30000
MERTK	MERTK	24000	> 30000	620	8.7	5600	4500
MET	MET	> 30000	> 30000	760	29	20000	> 30000
MINK	MINK1	1600	7100	560	19	8.4	> 30000
MKK7	MAP2K7	> 30000	> 30000	> 30000	27000	26000	> 30000
MKNK1	MKNK1	> 30000	> 30000	> 30000	4400	1000	1300
MKNK2	MKNK2	220	230	4900	19	110	54
MLCK	MYLK3	5600	570	> 30000	11000	4700	> 30000
MLK1	MAP3K9	> 30000	> 30000	30	93	90	> 30000
MLK2	MAP3K10	> 30000	> 30000	510	3700	9800	> 30000
MLK3	MAP3K11	> 30000	> 30000	30	120	78	> 30000
MLKL	MLKL	> 30000	> 30000	> 30000	1000	21000	> 30000
MRCKA	CDC42BPA	> 30000	> 30000	> 30000	5300	10000	> 30000
MRCKB	CDC42BPB	> 30000	26000	> 30000	3000	3200	> 30000
MST1	STK4	> 30000	> 30000	34	170	47	> 30000
MST1R	MST1R	> 30000	> 30000	> 30000	280	> 30000	> 30000
MST2	STK3	> 30000	> 30000	18	3300	20	> 30000
MST3	STK24	25000	> 30000	> 30000	7700	350	> 30000
MST4	MST4	> 30000	> 30000	2300	4500	120	> 30000
MTOR	MTOR	> 30000	> 30000	> 30000	> 30000	13000	> 30000
MUSK	MUSK	390	6500	> 30000	610	3800	100
MYLK	MYLK	> 30000	2900	1200	53	13000	> 30000
MYLK2	MYLK2	> 30000	> 30000	> 30000	14000	2600	12000
MYLK4	MYLK4	> 30000	> 30000	5400	> 30000	13000	> 30000
MYO3A	MYO3A	> 30000	> 30000	> 30000	77	> 30000	11000
MYO3B	MYO3B	> 30000	> 30000	> 30000	860	> 30000	29000
NDR1	STK38	> 30000	> 30000	> 30000	240	1500	> 30000
NDR2	STK38L	> 30000	> 30000	> 30000	910	6700	> 30000
NEK1	NEK1	> 30000	> 30000	> 30000	10000	> 30000	> 30000
NEK10	NEK10	> 30000	> 30000	> 30000	140	> 30000	> 30000
NEK11	NEK11	> 30000	> 30000	> 30000	8700	> 30000	> 30000
NEK2	NEK2	> 30000	> 30000	> 30000	1100	> 30000	> 30000
NEK3	NEK3	> 30000	> 30000	> 30000	440	> 30000	> 30000
NEK4	NEK4	> 30000	> 30000	> 30000	880	> 30000	> 30000
NEK5	NEK5	> 30000	> 30000	> 30000	7500	> 30000	> 30000
NEK6	NEK6	> 30000	> 30000	20000	1600	> 30000	> 30000
NEK7	NEK7	> 30000	> 30000	28000	5900	> 30000	> 30000
NEK9	NEK9	> 30000	> 30000	> 30000	4400	> 30000	28000
NIK	MAP3K14	> 30000	> 30000	8200	280	2200	> 30000
NIM1	MGC42105	> 30000	> 30000	9400	2000	19000	> 30000
NLK	NLK	> 30000	> 30000	> 30000	> 30000	1400	720
OSR1	OXSR1	> 30000	> 30000	> 30000	79	> 30000	> 30000
p38-alpha	MAPK14	3700	> 30000	> 30000	> 30000	> 30000	58
p38-beta	MAPK11	> 30000	> 30000	> 30000	> 30000	> 30000	280
p38-delta	MAPK13	> 30000	> 30000	> 30000	> 30000	> 30000	9000
p38-gamma	MAPK12	8000	> 30000	7700	23000	> 30000	6000
PAK1	PAK1	> 30000	> 30000	1100	12000	2500	> 30000
PAK2	PAK2	> 30000	> 30000	4200	> 30000	5500	> 30000
PAK3	PAK3	4300	> 30000	1800	160	89	120
PAK4	PAK4	> 30000	> 30000	8300	130	4900	> 30000
PAK6	PAK6	> 30000	> 30000	560	3300	1100	> 30000
PAK7	PAK7	> 30000	> 30000	3800	76	1300	> 30000
PASK	PASK	> 30000	> 30000	> 30000	17000	1000	> 30000
PCTK1	CDK16	24000	> 30000	21000	1700	230	6400
PCTK2	CDK17	21000	> 30000	> 30000	5700	1200	1700
PCTK3	CDK18	22000	> 30000	> 30000	> 30000	5000	11000
PDGFRA	PDGFRA	33	11	260	53	0.67	12
PDGFRB	PDGFRB	11	3.7	33	240	2.9	21
PDPK1	PDPK1	> 30000	> 30000	17	24000	1500	> 30000
PFCDPK1	CDPK1	> 30000	> 30000	880	890	36	600
PFPK5	MAL13P1.279	> 30000	> 30000	> 30000	> 30000	20000	> 30000
PFTAIRE2	CDK15	> 30000	> 30000	> 30000	> 30000	2400	6100
PFTK1	CDK14	> 30000	> 30000	> 30000	> 30000	1600	1900
PHKG1	PHKG1	> 30000	> 30000	80	51	17	> 30000
PHKG2	PHKG2	> 30000	> 30000	620	120	140	> 30000
PIK3C2B	PIK3C2B	> 30000	> 30000	> 30000	17000	> 30000	> 30000
PIK3C2G	PIK3C2G	> 30000	> 30000	2100	9700	> 30000	> 30000
PIK3CA	PIK3CA	> 30000	> 30000	14000	3900	> 30000	> 30000
PIK3CB	PIK3CB	> 30000	> 30000	23000	> 30000	> 30000	> 30000
PIK3CD	PIK3CD	> 30000	> 30000	> 30000	13000	25000	> 30000
PIK3CG	PIK3CG	> 30000	> 30000	3300	1600	19000	> 30000
PIK4CB	PI4KB	> 30000	> 30000	16000	3700	8000	> 30000
PIKFYVE	PIKFYVE	> 30000	> 30000	16000	160	> 30000	> 30000
PIM1	PIM1	> 30000	> 30000	22	3400	1900	> 30000
PIM2	PIM2	> 30000	> 30000	390	16000	> 30000	> 30000
PIM3	PIM3	> 30000	> 30000	110	820	14000	> 30000
PIP5K1A	PIP5K1A	> 30000	> 30000	55	57	720	> 30000
PIP5K1C	PIP5K1C	> 30000	> 30000	8300	3200	460	> 30000
PIP5K2B	PIP4K2B	> 30000	> 30000	160	45	1100	> 30000
PIP5K2C	PIP4K2C	> 30000	> 30000	12000	1000	3700	18000
PKAC-alpha	PRKACA	> 30000	> 30000	1300	> 30000	> 30000	> 30000
PKAC-beta	PRKACB	> 30000	> 30000	460	25000	> 30000	> 30000
PKMYT1	PKMYT1	> 30000	> 30000	> 30000	> 30000	> 30000	> 30000
PKN1	PKN1	> 30000	> 30000	23	1500	10	> 30000
PKN2	PKN2	> 30000	> 30000	82	11000	1.6	> 30000
PKNB	pknB	> 30000	> 30000	18000	620	> 30000	> 30000
PLK1	PLK1	> 30000	> 30000	17000	4600	> 30000	> 30000
PLK2	PLK2	> 30000	> 30000	6300	14000	> 30000	> 30000
PLK3	PLK3	> 30000	> 30000	1800	2400	> 30000	> 30000
PLK4	PLK4	> 30000	24000	21	1.8	230	1400
PRKCD	PRKCD	> 30000	> 30000	73	29000	130	> 30000
PRKCE	PRKCE	> 30000	> 30000	230	4800	150	> 30000
PRKCH	PRKCH	> 30000	> 30000	570	> 30000	82	> 30000
PRKCI	PRKCI	> 30000	> 30000	20000	2300	1500	> 30000
PRKCQ	PRKCQ	> 30000	> 30000	1500	16000	260	> 30000
PRKD1	PRKD1	> 30000	> 30000	> 30000	> 30000	2900	> 30000
PRKD2	PRKD2	> 30000	> 30000	12000	1800	1100	> 30000
PRKD3	PRKD3	> 30000	> 30000	1700	1400	5600	> 30000
PRKG1	PRKG1	> 30000	> 30000	660	13000	> 30000	> 30000
PRKG2	PRKG2	> 30000	> 30000	40	63	640	> 30000
PRKR	EIF2AK2	> 30000	> 30000	1800	100	15000	13000
PRKX	PRKX	> 30000	> 30000	1500	> 30000	2700	> 30000
PRP4	PRPF4B	> 30000	> 30000	210	48	400	> 30000
PYK2	PTK2B	> 30000	> 30000	480	66	20000	> 30000
QSK	KIAA0999	> 30000	> 30000	130	16000	1.6	> 30000
RAF1	RAF1	> 30000	> 30000	> 30000	> 30000	> 30000	120
RET	RET	11	19	82	11	120	4.4
RIOK1	RIOK1	> 30000	> 30000	61	47	100	> 30000
RIOK2	RIOK2	> 30000	> 30000	24000	140	> 30000	4000
RIOK3	RIOK3	> 30000	> 30000	110	21	350	> 30000
RIPK1	RIPK1	6700	> 30000	> 30000	> 30000	> 30000	> 30000
RIPK2	RIPK2	7400	> 30000	> 30000	450	2100	1500
RIPK3	RIPK3	> 30000	> 30000	> 30000	1800	> 30000	1600
RIPK4	RIPK4	> 30000	> 30000	> 30000	160	4700	> 30000
RIPK5	DSTYK	> 30000	> 30000	5600	15	5600	> 30000
ROCK1	ROCK1	> 30000	> 30000	600	100	110	27000
ROCK2	ROCK2	> 30000	> 30000	680	150	21	> 30000
ROS1	ROS1	> 30000	> 30000	570	13	> 30000	> 30000
RPS6KA4	RPS6KA4	> 30000	> 30000	790	110	14000	> 30000
RPS6KA5	RPS6KA5	> 30000	> 30000	180	5200	2000	18000
RSK1	RPS6KA1	> 30000	> 30000	340	760	1500	> 30000
RSK2	RPS6KA3	27000	> 30000	65	310	87	> 30000
RSK3	RPS6KA2	> 30000	> 30000	190	2100	800	29000
RSK4	RPS6KA6	> 30000	> 30000	36	1500	53	2200
S6K1	RPS6KB1	> 30000	> 30000	970	130	720	> 30000
SBK1	SBK1	> 30000	> 30000	> 30000	3000	23000	> 30000
SGK	SGK1	> 30000	> 30000	1600	240	110	> 30000
SgK110	SgK110	> 30000	> 30000	> 30000	5300	110	> 30000
SGK2	SGK2	> 30000	> 30000	22000	1900	410	> 30000
SGK3	SGK3	> 30000	> 30000	330	1200	170	> 30000
SIK	SIK1	> 30000	> 30000	64	2400	490	21000
SIK2	SIK2	> 30000	> 30000	39	530	16	> 30000
SLK	SLK	1100	17000	43	6.1	430	160
SNARK	NUAK2	> 30000	> 30000	9.7	95	1.4	> 30000
SNRK	SNRK	> 30000	> 30000	> 30000	740	1700	> 30000
SRC	SRC	> 30000	> 30000	1300	100	3000	21000
SRMS	SRMS	> 30000	> 30000	> 30000	2800	> 30000	> 30000
SRPK1	SRPK1	> 30000	> 30000	70	56	200	> 30000
SRPK2	SRPK2	> 30000	> 30000	200	36	460	> 30000
SRPK3	SRPK3	> 30000	> 30000	47	96	920	> 30000
STK16	STK16	> 30000	> 30000	150	12	7400	> 30000
STK33	STK33	> 30000	> 30000	730	170	4400	5700
STK35	STK35	> 30000	> 30000	> 30000	33	8600	3000
STK36	STK36	> 30000	> 30000	> 30000	15000	1500	5700
STK39	STK39	> 30000	> 30000	> 30000	13	> 30000	> 30000
SYK	SYK	> 30000	> 30000	37	210	20000	> 30000
TAK1	MAP3K7	3500	16000	76	25	50	520
TAOK1	TAOK1	> 30000	> 30000	1000	380	100	4200
TAOK2	TAOK2	> 30000	> 30000	18000	4300	4200	640
TAOK3	TAOK3	> 30000	> 30000	1500	220	47	180
TBK1	TBK1	> 30000	> 30000	35	410	1500	> 30000
TEC	TEC	> 30000	> 30000	> 30000	6300	> 30000	> 30000
TESK1	TESK1	> 30000	> 30000	> 30000	750	> 30000	> 30000
TGFBR1	TGFBR1	> 30000	> 30000	> 30000	1900	4400	> 30000
TGFBR2	TGFBR2	> 30000	> 30000	> 30000	3200	> 30000	6400
TIE1	TIE1	3700	> 30000	1400	660	1800	150
TIE2	TEK	11000	> 30000	10000	2100	17000	2200
TLK1	TLK1	> 30000	> 30000	23000	5600	21000	> 30000
TLK2	TLK2	> 30000	> 30000	13000	5200	16000	> 30000
TNIK	TNIK	950	880	860	57	120	3300
TNK1	TNK1	> 30000	140	36	79	390	3100
TNK2	TNK2	> 30000	> 30000	8.5	170	4600	> 30000
TNNI3K	TNNI3K	> 30000	> 30000	> 30000	15000	9200	250
TRKA	NTRK1	390	920	4.9	1.1	1.8	1800
TRKB	NTRK2	110	1400	470	27	16	1800
TRKC	NTRK3	200	670	1100	99	46	440
TRPM6	TRPM6	> 30000	> 30000	> 30000	> 30000	> 30000	> 30000
TSSK1B	TSSK1B	> 30000	> 30000	120	1800	28000	> 30000
TSSK3	TSSK3	> 30000	> 30000	29000	1500	3400	> 30000
TTK	TTK	> 30000	> 30000	63	3.2	> 30000	860
TXK	TXK	> 30000	> 30000	> 30000	430	4400	> 30000
TYK2	TYK2	> 30000	> 30000	80	74	110	> 30000
TYRO3	TYRO3	> 30000	> 30000	> 30000	1700	> 30000	> 30000
ULK1	ULK1	> 30000	> 30000	> 30000	1100	22	> 30000
ULK2	ULK2	> 30000	> 30000	4400	700	0.7	> 30000
ULK3	ULK3	> 30000	> 30000	3800	4.4	550	> 30000
VEGFR2	KDR	98	60	1200	100	320	23
VPS34	PIK3C3	> 30000	> 30000	> 30000	9000	> 30000	> 30000
VRK2	VRK2	> 30000	> 30000	> 30000	> 30000	28000	> 30000
WEE1	WEE1	> 30000	> 30000	2700	2300	5600	> 30000
WEE2	WEE2	> 30000	> 30000	> 30000	> 30000	> 30000	> 30000
WNK1	WNK1	> 30000	> 30000	> 30000	> 30000	> 30000	> 30000
WNK2	WNK2	> 30000	> 30000	> 30000	19000	> 30000	> 30000
WNK3	WNK3	> 30000	> 30000	> 30000	11000	> 30000	> 30000
WNK4	WNK4	> 30000	> 30000	> 30000	> 30000	29000	> 30000
YANK1	STK32A	> 30000	> 30000	5000	190	5100	> 30000
YANK2	STK32B	> 30000	> 30000	> 30000	910	> 30000	> 30000
YANK3	STK32C	> 30000	> 30000	> 30000	3000	> 30000	> 30000
YES	YES1	22000	> 30000	750	120	620	> 30000
YSK1	STK25	> 30000	> 30000	890	2400	1400	> 30000
YSK4	MAP3K19	450	3200	23	3.6	28	27
ZAK	ZAK	8700	> 30000	> 30000	> 30000	15000	13
ZAP70	ZAP70	> 30000	> 30000	200	2500	> 30000	> 30000
